# Supplementary material for: Decidualization-empowered ECM hydrogel integrating sustained Tβ4 release drives endometrial regeneration in intrauterine adhesions
Source: Nat Commun. 2026 Jan 21;17:1910. doi: 10.1038/s41467-026-68677-w (PMC12923885; doi:10.1038/s41467-026-68677-w)
Supplement: Supplementary file 6 — Source data [file 41467_2026_68677_MOESM6_ESM.xlsx]

## Sheet: Figure 2
Fig.2d	Fiber area (%)			Unpaired t-test
	Pre	After		Mean Diff.	SEM of Diff.	95% CI of Diff.	t statistic	df	P Value	R2 (Effect Size)	Significance
	80.4816	79.2974		5.5	2.429	-1.244 to 12.24	2.264	4	0.0863	0.5617	ns
	83.3838	74.6912
	78.9372	72.305
Fig.2e	DNA concentration (%)
	Pre	After		Unpaired t-test
	26	1377.6		Mean Diff.	SEM of Diff.	95% CI of Diff.	t statistic	df	P Value	R2 (Effect Size)	Significance
	17.3	1316.5		1242	65.95	1103 to 1380	18.83	18	< 0.0001	0.9517	****
	14.2	1377.7
	19.2	1447.7
	15.9	849.5
	16.5	965.9
	25.2	1155.2
	12.6	1219
	13.1	1548.1
	12.2	1333.5
Fig.2f	Mean fluorescence intensity (%)					Comparison 1: Pre Phase (Con vs. Dec)									Comparison 2: After Phase (Con vs. Dec)
	Pre Con	Pre Dec	After Con	After Dec		Mean Diff.	SEM of Diff.	95% CI of Diff.	t statistic	df	P Value	R2 (Effect Size)	Significance		Mean Diff.	SEM of Diff.	95% CI of Diff.	t statistic	df	P Value	R2 (Effect Size)	Significance
	38.2013	46.5459	32.1712	38.0774		-5.751	2.015	-11.34 to -0.157	2.854	4	0.0462	0.6707	*		-4.852	0.805	-7.087 to -2.617	6.028	4	0.0038	0.9008	**
	35.2459	41.6904	32.407	38.4323
	39.2033	41.665	34.2682	36.8973
Fig.2g	Mean fluorescence intensity (%)					Comparison 1: Pre Phase (Con vs. Dec)									Comparison 2: After Phase (Con vs. Dec)
	Pre Con	Pre Dec	After Con	After Dec		Mean Diff.	SEM of Diff.	95% CI of Diff.	t statistic	df	P Value	R2 (Effect Size)	Significance		Mean Diff.	SEM of Diff.	95% CI of Diff.	t statistic	df	P Value	R2 (Effect Size)	Significance
	28.2934	36.5325	32.1655	38.1115		-6.996	1.054	-9.924 to -4.069	6.635	4	0.0027	0.9167	**		-4.848	0.7907	-7.043 to -2.653	6.131	4	0.0036	0.9038	**
	27.2586	33.5495	32.5212	38.4546
	29.2333	35.6854	34.2215	36.8855
Fig.2h	Mean fluorescence intensity (%)					Comparison 1: Pre Phase (Con vs. Dec)									Comparison 2: After Phase (Con vs. Dec)
	Pre Con	Pre Dec	After Con	After Dec		Mean Diff.	SEM of Diff.	95% CI of Diff.	t statistic	df	P Value	R2 (Effect Size)	Significance		Mean Diff.	SEM of Diff.	95% CI of Diff.	t statistic	df	P Value	R2 (Effect Size)	Significance
	32.1524	36.3523	36.1125	38.1023		-1.901	3.509	-11.64 to 7.842	0.5418	4	0.6167	0.0683	ns		0.3807	1.805	-4.631 to 5.392	0.2109	4	0.8433	0.011	ns
	27.3546	27.5685	35.4326	32.4566
	34.4124	35.7012	37.1552	36.9988

## Sheet: Figure 4
	Fig. 4b			Fig. 4c				Fig. 4d				Fig. 4e			Fig. 4f			Fig. 4i					Fig. 4k
	Shear rate (S-1)	Viscosity (mPa·S)		Time(s)	Storage modulus(G ')	Loss modulus(G")		Angular frequency (rad/s)	Loss modulus (Pa)	Storage modulus (Pa)		Size(μm)	Volume(%)		Size(μm)	Volume(%)		Concentration of Tβ4(μg/ml)	Loading capacity (%)				Time(d)	Release of Tβ4(%)
	1	553180		7.2	2.5808e-05	0.51615		0.1	495	1095		0.02	0		0.02	0		0	0	0	0			Tβ4@PLGA			UdECM/Tβ4@PLGA
	1.4385	442850		8.1	2.5905e-05	0.51809		0.144	592	1192		0.02244	0		0.02244	0		100	4.64977	4.4889	4.79827		0	0	0	0	0	0	0
	2.0691	338180		9	2.618e-05	0.52359		0.207	666	1266		0.025179	0		0.025179	0		200	6.9936	7.52208	6.97188		0.5	17.0221	16.3273	19.1196	5.45283	7.12368	6.92318
	2.9764	251580		9.9	1.9174e-05	0.38348		0.298	717	1317		0.028251	0		0.028251	0		300	8.03571	8.27691	8.04989		1	22.6334	25.5242	22.253	11.6684	12.1362	13.3393
	4.2813	184080		10.8	1.2929e-05	0.25858		0.428	756	1356		0.031698	0		0.031698	0		400	8.4471	8.77492	8.73062		1.5	34.9778	32.3248	32.5992	19.1538	20.9583	18.5055
	6.1584	133240		11.7	1.1387e-05	0.22775		0.616	790	1390		0.035566	0		0.035566	0		500	8.68513	8.8925	9.01975		2	48.8406	47.1508	50.4004	31.986	29.9141	30.6493
	8.8587	95449		12.6	1.3674e-05	0.27348		0.886	818	1418		0.039905	0		0.039905	0							3	65.7888	65.3204	68.2242	46.8232	47.9593	45.8207
	12.7429	68064		13.5	1.5826e-05	0.31652		1.27	841	1441		0.044774	0		0.044774	0							4	73.46	79.0111	73.2319	64.1332	63.2644	66.1382
	18.3296	48354		14.4	1.6342e-05	0.32684		1.83	868	1468		0.050238	0		0.050238	0							5	84.0095	77.7792	81.8242	77.2995	76.0965	73.3563
	26.3665	34281		15.3	1.4968e-05	0.29936		2.64	874	1474		0.056368	0		0.056368	0							6	84.4061	86.9397	84.5552	82.5126	84.8518	81.9779
	37.9262	24294		16.2	1.5656e-05	0.31311		3.79	895	1495		0.063246	0		0.063246	0							7	88.7274	92.1708	91.7055	88.4608	90.4659	88.7282
	54.5557	17220		17.1	1.4342e-05	0.28684		5.46	915	1515		0.070963	0		0.070963	0							10	91.2276	93.4058	94.7424	91.7357	94.7432	93.0055
	78.4766	12223		18	1.4996e-05	0.29992		7.85	934	1534		0.079621	0		0.079621	0
	112.885	8677.9		18.9	1.4827e-05	0.29654		11.3	950	1550		0.089337	0		0.089337	0
	162.378	6156.8		19.8	1.3558e-05	0.27116		16.2	973	1573		0.100237	0		0.100237	0
	233.585	4371		20.7	1.4125e-05	0.28249		23.4	993	1593		0.112468	0		0.112468	0
	335.981	3096.9		21.6	1.3941e-05	0.27882		33.6	1010	1610		0.126191	0		0.126191	0
	483.312	2211.2		22.5	1.1328e-05	0.22655		48.3	1040	1640		0.141589	0		0.141589	0
	695.201	1571.2		23.4	1.1004e-05	0.22008		69.5	1060	1660		0.158866	0		0.158866	0
	1000	1109.6		24.3	1.2108e-05	0.24216		100	1200	1680		0.17825	0		0.17825	0
				25.2	1.1277e-05	0.22554						0.2	0		0.2	0
				26.1	1.1795e-05	0.2359						0.224404	0		0.224404	0
				27	1.3823e-05	0.27645						0.251785	0		0.251785	0
				27.9	1.1967e-05	0.23934						0.282508	0		0.282508	0
				28.8	1.4188e-05	0.28375						0.316979	0		0.316979	0
				29.7	1.4438e-05	0.28877						0.355656	0		0.355656	0
				30.6	1.2703e-05	0.25406						0.399052	0		0.399052	0
				31.5	1.3624e-05	0.27248						0.447744	0		0.447744	0
				32.4	1.5206e-05	0.30412						0.502377	0		0.502377	0
				33.3	1.6669e-05	0.33339						0.563677	0		0.563677	0
				34.2	1.5593e-05	0.31186						0.632456	0		0.632456	0
				35.1	1.5087e-05	0.30174						0.709627	0		0.709627	0
				36	1.5394e-05	0.30789						0.796214	0		0.796214	0
				36.9	0.0027162	0.29035						0.893367	0		0.893367	0
				37.8	0.0081712	0.29304						1.00237	0		1.00237	0
				38.7	1.5575e-05	0.31151						1.12468	0		1.12468	0
				39.6	1.5739e-05	0.31478						1.26191	0		1.26191	0
				40.5	1.9172e-05	0.38344						1.41589	0		1.41589	0
				41.4	2.2144e-05	0.44288						1.58866	0		1.58866	0
				42.3	2.1898e-05	0.43796						1.7825	0		1.7825	0
				43.2	2.3412e-05	0.46824						2	0		2	0
				44.1	2.5118e-05	0.50235						2.24404	0		2.24404	0
				45	2.7661e-05	0.55321						2.51785	0		2.51785	0
				45.9	3.3514e-05	0.67028						2.82508	0		2.82508	0
				46.8	4.0748e-05	0.81496						3.16979	0		3.16979	0
				47.7	0.024414	0.99986						3.55656	0		3.55656	0
				48.6	0.27836	1.3246						3.99052	0		3.99052	0
				49.5	0.88737	2.0574						4.47744	0		4.47744	0
				50.4	2.2672	3.7197						5.02377	0		5.02377	0
				51.3	6.3154	7.8276						5.63677	0		5.63677	0
				52.2	15.045	14.725						6.32456	0		6.32456	0
				53.1	28.313	24.095						7.09627	0		7.09627	0
				54	46.214	36.618						7.96214	0		7.96214	0
				54.9	70.364	52.625						8.93367	0		8.93367	0
				55.8	100.17	72.17						10.0237	0		10.0237	0
				56.7	135.31	94.917						11.2468	0		11.2468	0
				57.6	173.45	119						12.6191	0.116666		12.6191	0.111446
				58.5	212.88	144.09						14.1589	0.564012		14.1589	0.550466
				59.4	251.79	167.98						15.8866	1.37627		15.8866	1.35635
				60.3	286.94	189.14						17.825	2.57979		17.825	2.55184
				61.2	316.59	207.09						20	4.17949		20	4.14353
				62.1	341.25	222.27						22.4404	6.00504		22.4404	5.9626
				63	363.47	236.17						25.1785	7.91769		25.1785	7.87155
				63.9	386.36	250.63						28.2508	9.59296		28.2508	9.54757
				64.8	410.99	267.31						31.6979	10.8054		31.6979	10.7663
				65.7	437.91	286.82						35.5656	11.3109		35.5656	11.2838
				66.6	467.63	310.66						39.9052	11.0234		39.9052	11.0134
												44.7744	9.96125		44.7744	9.97197
												50.2377	8.32488		50.2377	8.35661
												56.3677	6.34527		56.3677	6.39757
												63.2456	4.35515		63.2456	4.4186
												70.9627	2.59207		70.9627	2.66424
												79.6214	1.30469		79.6214	1.38571
												89.3367	0.145946		89.3367	0.159225
												100.237	0		100.237	0
												112.468	0		112.468	0
												126.191	0		126.191	0
												141.589	0		141.589	0
												158.866	0		158.866	0
												178.25	0		178.25	0
												200	0		200	0
												224.404	0		224.404	0
												251.785	0		251.785	0
												282.508	0		282.508	0
												316.979	0		316.979	0
												355.656	0		355.656	0
												399.052	0		399.052	0
												447.744	0		447.744	0
												502.377	0		502.377	0
												563.677	0		563.677	0
												632.456	0		632.456	0
												709.627	0		709.627	0
												796.214	0		796.214	0
												893.367	0		893.367	0
												1002.37	0		1002.37	0
												1124.68	0		1124.68	0
												1261.91	0		1261.91	0
												1415.89	0		1415.89	0
												1588.66	0		1588.66	0
												1782.5	0		1782.5	0
												2000	0		2000	0

## Sheet: Figure 5
Fig.5b			Live cell number (%)			Dead cell number (%)						Tukey's multiple comparisons test	Mean Diff.	95.00% CI of diff.	Significant?	Summary	Adjusted P Value
	Gelatin		99.9875	99.8785	99.9484	0.0125	0.12154	0.05156				Gelatin vs. CEndo-UdECM	0.0199	-0.1060 to 0.1458	No	ns	0.8934
	CEndo-UdECM		99.8726	99.9927	99.8894	0.12737	0.0073	0.1106				Gelatin vs. DEndo-UdECM	-0.028	-0.1539 to 0.0979	No	ns	0.8122
	DEndo-UdECM		99.9945	99.9474	99.9565	0.00548	0.05264	0.04347				CEndo-UdECM vs. DEndo-UdECM	-0.0479	-0.1738 to 0.0780	No	ns	0.5489
Fig.5d	EdU+ cell number (%)											Tukey's multiple comparisons test	Mean Diff.	95.00% CI of diff.	Significant?	Summary	Adjusted P Value
	Gelatin	CEndo-UdECM	DEndo-UdECM									Gelatin vs. CEndo-UdECM	-19.92	-37.86 to -1.986	Yes	*	0.0327
	52.55	80.12	90.54									Gelatin vs. DEndo-UdECM	-36.47	-54.41 to -18.54	Yes	**	0.0021
	48.25	76.66	98.56									CEndo-UdECM vs. DEndo-UdECM	-16.55	-34.49 to 1.387	No	ns	0.0664
	68.56	72.35	89.68
Fig.5f	Ki67+ cell number (%)											Tukey's multiple comparisons test	Mean Diff.	95.00% CI of diff.	Significant?	Summary	Adjusted P Value
	Gelatin	CEndo-UdECM	DEndo-UdECM									Gelatin vs. CEndo-UdECM	-16.39	-34.79 to 2.015	No	ns	0.0764
	24.25	48.36	68.87									Gelatin vs. DEndo-UdECM	-44.37	-62.78 to -25.97	Yes	***	0.0006
	28.54	38.45	80.58									CEndo-UdECM vs. DEndo-UdECM	-27.99	-46.39 to -9.582	Yes	**	0.0076
	40.22	55.36	76.68
Fig.5h	Wound width (μm)
		Gelatin			CEndo-UdECM			DEndo-UdECM				Tukey's multiple comparisons test (0 h)	Mean Diff.	95.00% CI of diff.	Significant?	Summary			Tukey's multiple comparisons test (6 h)	Mean Diff.	95.00% CI of diff.	Significant?	Summary	Adj. P Value		Tukey's multiple comparisons test(12 h)	Mean Diff.	95.00% CI of diff.	Significant?	Summary	Adj. P Value
	0 h	142	140	143	145	140	142	143	140	142		Gelatin vs. CEndo-UdECM	-0.6667	-6.649 to 5.316	No	ns			Gelatin vs. CEndo-UdECM	4.333	-1.649 to 10.32	No	ns	0.1741		Gelatin vs. CEndo-UdECM	14.33	8.351 to 20.32	Yes	***	0.0009
	6 h	115	110	112	105	110	109	74	75	75		Gelatin vs. DEndo-UdECM	0	-5.983 to 5.983	No	ns			Gelatin vs. DEndo-UdECM	37.67	31.68 to 43.65	Yes	****	< 0.0001		Gelatin vs. DEndo-UdECM	37.67	31.68 to 43.65	Yes	****	< 0.0001
	12 h	90	89	92	75	76	77	55	50	53		CEndo-UdECM vs. DEndo-UdECM	0.6667	-5.316 to 6.649	No	ns			CEndo-UdECM vs. DEndo-UdECM	33.33	27.35 to 39.32	Yes	****	< 0.0001		CEndo-UdECM vs. DEndo-UdECM	23.33	17.35 to 29.32	Yes	****	< 0.0001
Fig.5j	Total Tube Length
		Gelatin			CEndo-UdECM			DEndo-UdECM				Tukey's multiple comparisons test (3 h)	Mean Diff.	95.00% CI of diff.	Significant?	Summary	Adj. P Value		Tukey's multiple comparisons test (6 h)	Mean Diff.	95.00% CI of diff.	Significant?	Summary	Adj. P Value		Tukey's multiple comparisons test (12 h)	Mean Diff.	95.00% CI of diff.	Significant?	Summary	Adj. P Value
	3 h	11415	9542	10259	8340	8954	9785	10410	9654	8989		Gelatin vs. CEndo-UdECM	1379	-345.2 to 3103	No	ns	0.1345		Gelatin vs. CEndo-UdECM	-263	-1987 to 1461	No	ns	0.9255		Gelatin vs. CEndo-UdECM	-1227	-2951 to -502.8	No	ns (trend)	0.1982
	6 h	12989	12545	11589	12099	12568	13245	18939	17856	17698		Gelatin vs. DEndo-UdECM	721	-1003 to 2445	No	ns	0.5562		Gelatin vs. DEndo-UdECM	-5790	-7514 to -4066	Yes	****	< 0.0001		Gelatin vs. DEndo-UdECM	-2892	-4616 to -2167	Yes	***	0.0008
	12 h	18224	19523	18125	19847	19586	20120	21513	21878	21156		CEndo-UdECM vs. DEndo-UdECM	-658	-2382 to 1066	No	ns	0.6208		CEndo-UdECM vs. DEndo-UdECM	-5527	-7251 to -3803	Yes	****	< 0.0001		CEndo-UdECM vs. DEndo-UdECM	-1665	-3389 to 59.23	No	ns (trend)	0.0601
Fig.5k	Number of Junctions
		Gelatin			CEndo-UdECM			DEndo-UdECM				Tukey's multiple comparisons test (3 h)	Mean Diff.	95.00% CI of diff.	Significant?	Summary	Adj. P Value		Tukey's multiple comparisons test (6 h)	Mean Diff.	95.00% CI of diff.	Significant?	Summary	Adj. P Value		Tukey's multiple comparisons test (12 h)	Mean Diff.	95.00% CI of diff.	Significant?	Summary	Adj. P Value
	3 h	130	125	102	87	95	110	115	106	110		Gelatin vs. CEndo-UdECM	21.67	-15.54 to 58.87	No	ns	0.2854		Gelatin vs. CEndo-UdECM	-10.33	-33.68 to 13.01	No	ns	0.4782		Gelatin vs. CEndo-UdECM	-43.67	-77.38 to -9.95	Yes	*	0.0152
	6 h	145	124	132	135	144	153	169	159	176		Gelatin vs. DEndo-UdECM	8.667	-28.54 to 45.87	No	ns	0.8105		Gelatin vs. DEndo-UdECM	-34.33	-57.68 to -10.99	Yes	**	0.0086		Gelatin vs. DEndo-UdECM	-78.33	-112.0 to -44.62	Yes	***	0.0008
	12 h	200	220	190	263	245	233	270	290	285		CEndo-UdECM vs. DEndo-UdECM	-13	-50.21 to 24.21	No	ns	0.6219		CEndo-UdECM vs. DEndo-UdECM	-24	-47.35 to -0.652	Yes	*	0.0441		CEndo-UdECM vs. DEndo-UdECM	-34.67	-68.38 to -0.95	Yes	*	0.0445
Fig.5l	Number of Meshes
		Gelatin			CEndo-UdECM			DEndo-UdECM				Tukey's multiple comparisons test (3 h)	Mean Diff.	95.00% CI of diff.	Significant?	Summary	Adj. P Value		Tukey's multiple comparisons test (6 h)	Mean Diff.	95.00% CI of diff.	Significant?	Summary	Adj. P Value		Tukey's multiple comparisons test (12 h)	Mean Diff.	95.00% CI of diff.	Significant?	Summary	Adj. P Value
	3 h	41	44	35	29	37	34	25	33	36		Gelatin vs. CEndo-UdECM	6.667	-8.541 to 21.87	No	ns	0.5012		Gelatin vs. CEndo-UdECM	-8.333	-23.54 to 6.874	No	ns	0.3589		Gelatin vs. CEndo-UdECM	-50	-65.21 to -34.79	Yes	****	< 0.0001
	6 h	47	41	39	48	50	54	49	55	67		Gelatin vs. DEndo-UdECM	8.667	-6.541 to 23.87	No	ns	0.3245		Gelatin vs. DEndo-UdECM	-14.67	-29.87 to 0.541	Yes	*	0.0488		Gelatin vs. DEndo-UdECM	-88.67	-103.9 to -73.46	Yes	****	< 0.0001
	12 h	62	54	47	102	112	99	153	144	132		CEndo-UdECM vs. DEndo-UdECM	2	-13.21 to 17.21	No	ns	0.9389		CEndo-UdECM vs. DEndo-UdECM	-6.333	-21.54 to 8.874	No	ns	0.5678		CEndo-UdECM vs. DEndo-UdECM	-38.67	-53.87 to -23.46	Yes	****	< 0.0001
Fig.5m	Coverage Area (%)
		Gelatin			CEndo-UdECM			DEndo-UdECM				Tukey's multiple comparisons test (3 h)	Mean Diff.	95.00% CI of diff.	Significant?	Summary	Adj. P Value		Tukey's multiple comparisons test (6 h)	Mean Diff.	95.00% CI of diff.	Significant?	Summary	Adj. P Value		Tukey's multiple comparisons test (12 h)	Mean Diff.	95.00% CI of diff.	Significant?	Summary	Adj. P Value
	3 h	10.54	9.21	8.95	8.76	9.12	8.54	9.02	8.89	9.51		Gelatin vs. CEndo-UdECM	0.76	-0.6865 to 2.206	No	ns	0.3298		Gelatin vs. CEndo-UdECM	-2.33	-3.776 to -0.8835	Yes	**	0.0053		Gelatin vs. CEndo-UdECM	-3.17	-4.616 to -1.724	Yes	***	0.0006
	6 h	11.28	10.2	10.82	13.26	12.88	13.15	12.4	12.58	11.23		Gelatin vs. DEndo-UdECM	0.4333	-1.013 to 1.880	No	ns	0.6723		Gelatin vs. DEndo-UdECM	-1.303	-2.750 to 0.1432	No	ns	0.0768		Gelatin vs. DEndo-UdECM	-2.377	-3.823 to -0.9302	Yes	**	0.0046
	12 h	15.01	14.95	15.59	18.81	18.25	17.99	16.96	17.52	18.2		CEndo-UdECM vs. DEndo-UdECM	-0.3267	-1.773 to 1.120	No	ns	0.8126		CEndo-UdECM vs. DEndo-UdECM	1.027	-0.4198 to 2.473	No	ns	0.1764		CEndo-UdECM vs. DEndo-UdECM	0.7933	-0.6532 to 2.240	No	ns	0.3105

## Sheet: Figure 6
Fig.6d	Endometrial thickness (μm)
	Sham	Model	Tβ4@PLGA	CEndo-UdECM	DEndo-UdECM	CEndo-UdECM/Tβ4@PLGA	DEndo-UdECM/Tβ4@PLGA
	132.94	0	0	66.68	100.02	108.35	134.06
	133.36	0	0	70.014	93.34	105.11	116.69
	150.03	0	0	60.012	98.38	110.01	133.45
	149.98	0	33.34	75.015	83.35	113.36	132.96
	116.69	16.64	16.757	50.01	90.018	118.34	150.01
	100.02	0	0	46.676	116.69	115.07	125.08
	Tukey's multiple comparisons test	Mean Diff.	95.00% CI of diff.	Significant?	Summary	df	Adj. P Value
	Model vs. Tβ4@PLGA	5.56	-16.42 to 27.54	No	ns	35	0.9854
	Model vs. CEndo-UdECM	58.62	36.64 to 80.60	Yes	****	35	< 0.0001
	Model vs. DEndo-UdECM	94.19	72.21 to 116.17	Yes	****	35	< 0.0001
	Model vs. CEndo-UdECM/Tβ4@PLGA	108.93	86.95 to 130.91	Yes	****	35	< 0.0001
	Model vs. DEndo-UdECM/Tβ4@PLGA	129.26	107.28 to 151.24	Yes	****	35	< 0.0001
	CEndo-UdECM vs. DEndo-UdECM	35.57	13.59 to 57.55	Yes	****	35	0.0002
	CEndo-UdECM vs. CEndo-UdECM/Tβ4@PLGA	50.31	28.33 to 72.29	Yes	****	35	< 0.0001
	DEndo-UdECM vs. DEndo-UdECM/Tβ4@PLGA	35.07	13.09 to 57.05	Yes	****	35	0.0003
	CEndo-UdECM/Tβ4@PLGA vs. DEndo-UdECM/Tβ4@PLGA	20.33	-1.65 to 42.31	No	ns	35	0.0862
	Sham vs. DEndo-UdECM/Tβ4@PLGA	1.54	-20.44 to 23.52	No	ns	35	> 0.9999
	Sham vs. Model	-127.72	-149.70 to -105.74	Yes	****	35	< 0.0001
Fig.6e	The number of glands
	Sham	Model	Tβ4@PLGA	CEndo-UdECM	DEndo-UdECM	CEndo-UdECM/Tβ4@PLGA	DEndo-UdECM/Tβ4@PLGA
	7	1	2	3	2	7	9
	8	2	2	2	4	4	5
	5	0	0	1	3	6	6
	7	0	0	1	2	5	6
	8	1	2	2	2	5	7
	6	0	1	3	3	6	8
	Tukey's multiple comparisons test	Mean Diff.	95.00% CI of diff.	Significant?	Summary	df	Adj. P Value
	Model vs. Tβ4@PLGA	-0.5	-2.315 to 1.315	No	ns	35	0.9856
	Model vs. CEndo-UdECM	-1.333	-3.148 to 0.4815	No	ns	35	0.2825
	Model vs. DEndo-UdECM	-2	-3.815 to -0.1852	Yes	*	35	0.0227
	Model vs. CEndo-UdECM/Tβ4@PLGA	-4.833	-6.648 to -3.018	Yes	****	35	< 0.0001
	Model vs. DEndo-UdECM/Tβ4@PLGA	-6.167	-7.981 to -4.352	Yes	****	35	< 0.0001
	CEndo-UdECM vs. DEndo-UdECM	-0.6667	-2.481 to 1.148	No	ns	35	0.9231
	CEndo-UdECM vs. CEndo-UdECM/Tβ4@PLGA	-3.5	-5.315 to -1.685	Yes	****	35	< 0.0001
	DEndo-UdECM vs. DEndo-UdECM/Tβ4@PLGA	-4.167	-5.981 to -2.352	Yes	****	35	< 0.0001
	CEndo-UdECM//Tβ4@PLGA vs. DEndo-UdECM/Tβ4@PLGA	-1.333	-3.148 to 0.4815	No	ns	35	0.2825
	Sham vs. DEndo-UdECM/Tβ4@PLGA	0	-1.815 to 1.815	No	ns	35	> 0.9999
	Sham vs. Model	16.5	14.12 to 18.88	Yes	****	35	< 0.0001
Fig.6g	Mean fluorescence intensity of FOXA2 (%)
	Sham	Model	Tβ4@PLGA	CEndo-UdECM	DEndo-UdECM	CEndo-UdECM/Tβ4@PLGA	DEndo-UdECM/Tβ4@PLGA
	40.25	0.02	0.08	2.14	30.25	31.32	40.17
	43.01	1.13	3.11	3.24	25.33	35.55	41.25
	44.25	2.65	2.56	0.91	27.54	31.54	45.65
	47.47	5.02	0.01	0.05	20.35	26.99	35.23
	38.65	1.54	1.16	2.45	35.66	27.33	39.54
	35.33	6.05	2.02	3.21	22.45	28.75	35.85
	Tukey's multiple comparisons test	Mean Diff.	95.00% CI of diff.	Significant?	Summary	df	Adj. P Value
	Model vs. Tβ4@PLGA	-1.25	-7.130 to 4.630	No	ns	35	0.9958
	Model vs. CEndo-UdECM	-0.73	-6.610 to 5.150	No	ns	35	0.9996
	Model vs. DEndo-UdECM	24.21	18.33 to 30.09	Yes	****	35	< 0.0001
	Model vs. CEndo-UdECM/Tβ4@PLGA	27.53	21.65 to 33.41	Yes	****	35	< 0.0001
	Model vs. DEndo-UdECM/Tβ4@PLGA	36.87	30.99 to 42.75	Yes	****	35	< 0.0001
	CEndo-UdECM vs. DEndo-UdECM	24.94	19.06 to 30.82	Yes	****	35	< 0.0001
	CEndo-UdECM vs. CEndo-UdECM/Tβ4@PLGA	9.338	3.458 to 15.22	Yes	**	35	0.0004
	DEndo-UdECM vs. DEndo-UdECM/Tβ4@PLGA	28.26	22.38 to 34.14	Yes	****	35	< 0.0001
	CEndo-UdECM//Tβ4@PLGA vs. DEndo-UdECM/Tβ4@PLGA	12.66	6.778 to 18.54	Yes	****	35	< 0.0001
	Sham vs. DEndo-UdECM/Tβ4@PLGA	-1.895	-7.775 to 3.985	No	ns	35	0.9577
	Sham vs. Model	60.12	55.34 to 64.90	Yes	****	35	< 0.0001
Fig.6i	The proportion of fibrotic area (%)
	Sham	Model	Tβ4@PLGA	CEndo-UdECM	DEndo-UdECM	CEndo-UdECM/Tβ4@PLGA	DEndo-UdECM/Tβ4@PLGA
	38	88.435	80.767	89	66.325	70.225	45.12
	45.654	92.679	90.565	70.564	67.03	56.12	44.89
	46.333	84.543	99.258	88	56.284	55.248	27.15
	49	96.777	85.265	74.065	43.08	67.21	57.08
	30.037	95.443	89.012	50.02	77.12	80.07	47.16
	36.009	86.489	94.049	66.76	65.214	55.546	45.025
	Tukey's multiple comparisons test	Mean Diff.	95.00% CI of diff.	Significant?	Summary	df	Adj. P Value
	Model vs. Tβ4@PLGA	0.7483	-13.04 to 14.53	No	ns	35	> 0.9999
	Model vs. CEndo-UdECM	17.68	3.896 to 31.46	Yes	**	35	0.0056
	Model vs. DEndo-UdECM	28.26	14.47 to 42.04	Yes	****	35	< 0.0001
	Model vs. CEndo-UdECM/Tβ4@PLGA	26.72	12.94 to 40.51	Yes	****	35	< 0.0001
	Model vs. DEndo-UdECM/Tβ4@PLGA	46.22	32.44 to 60.01	Yes	****	35	< 0.0001
	CEndo-UdECM vs. DEndo-UdECM	10.58	-3.204 to 24.36	No	ns	35	0.2335
	CEndo-UdECM vs. CEndo-UdECM/Tβ4@PLGA	9.045	-4.739 to 22.83	No	ns	35	0.4078
	DEndo-UdECM vs. DEndo-UdECM/Tβ4@PLGA	17.97	4.181 to 31.75	Yes	**	35	0.0047
	CEndo-UdECM//Tβ4@PLGA vs. DEndo-UdECM/Tβ4@PLGA	19.5	5.719 to 33.29	Yes	**	35	0.0019
	Sham vs. DEndo-UdECM/Tβ4@PLGA	-3.665	-17.45 to 10.12	No	ns	35	0.9786
	Sham vs. Model	-65.43	-70.12 to -60.74	Yes	****	35	< 0.0001
Fig.6k	Mean fluorescence intensity of αSMA (%)
	Sham	Model	Tβ4@PLGA	CEndo-UdECM	DEndo-UdECM	CEndo-UdECM/Tβ4@PLGA	DEndo-UdECM/Tβ4@PLGA
	0.12	70.12	65.98	46.68	30.05	48.295	3.15
	0.18	66.14	85.11	40.024	23.362	35.041	6.69
	0.11	77.21	73.19	30.012	38.443	40.022	3.292
	0.41	52.98	59.22	35.114	33.39	53.352	13.38
	16.56	87.67	66.31	50.115	21.028	28.344	15.03
	0.05	77.12	67.08	36.676	29.04	25.013	12.02
	Tukey's multiple comparisons test	Mean Diff.	95.00% CI of diff.	Significant?	Summary	df	Adj. P Value
	Model vs. Tβ4@PLGA	2.31	-12.83 to 17.45	No	ns	35	0.9961
	Model vs. CEndo-UdECM	32.01	16.87 to 47.15	Yes	****	35	< 0.0001
	Model vs. DEndo-UdECM	42.57	27.43 to 57.71	Yes	****	35	< 0.0001
	Model vs. CEndo-UdECM/Tβ4@PLGA	33.44	18.30 to 48.58	Yes	****	35	< 0.0001
	Model vs. DEndo-UdECM/Tβ4@PLGA	62.85	47.71 to 77.99	Yes	****	35	< 0.0001
	CEndo-UdECM vs. DEndo-UdECM	10.56	-4.58 to 25.70	No	ns	35	0.3662
	CEndo-UdECM vs. CEndo-UdECM/Tβ4@PLGA	1.43	-13.71 to 16.57	No	ns	35	> 0.9999
	DEndo-UdECM vs. DEndo-UdECM/Tβ4@PLGA	20.28	5.14 to 35.42	Yes	***	35	0.0001
	CEndo-UdECM/Tβ4@PLGA vs. DEndo-UdECM/Tβ4@PLGA	29.41	14.27 to 44.55	Yes	****	35	< 0.0001
	Sham vs. DEndo-UdECM/Tβ4@PLGA	-6.17	-21.31 to 8.97	No	ns	35	0.8251
	Sham vs. Model	-69.02	-84.16 to -53.88	Yes	****	35	< 0.0001
Fig.6l	Mean fluorescence intensity of COL1A1 (%)
	Sham	Model	Tβ4@PLGA	CEndo-UdECM	DEndo-UdECM	CEndo-UdECM/Tβ4@PLGA	DEndo-UdECM/Tβ4@PLGA
	0.02	50.01	57.1	23.11	15.32	22.345	9.04
	0.08	45.08	40.2	32.91	16.87	19.321	13.08
	4.12	38.31	35.33	35.14	21.23	19.922	13.29
	5.35	55.52	46.95	29.25	13.15	23.04	8.36
	8.25	38.57	39.12	27.66	17.38	17.447	10.13
	3.34	46.25	46.12	25.24	19.17	19.023	12.025
	Tukey's multiple comparisons test	Mean Diff.	95.00% CI of diff.	Significant?	Summary	df	Adj. P Value
	Model vs. Tβ4@PLGA	1.492	-7.161 to 10.14	No	ns	35	0.9986
	Model vs. CEndo-UdECM	16.74	8.086 to 25.39	Yes	****	35	< 0.0001
	Model vs. DEndo-UdECM	28.45	19.80 to 37.10	Yes	****	35	< 0.0001
	Model vs. CEndo-UdECM/Tβ4@PLGA	25.48	16.83 to 34.13	Yes	****	35	< 0.0001
	Model vs. DEndo-UdECM/Tβ4@PLGA	34.65	26.00 to 43.30	Yes	****	35	< 0.0001
	CEndo-UdECM vs. DEndo-UdECM	11.71	3.056 to 20.36	Yes	**	35	0.0033
	CEndo-UdECM vs. CEndo-UdECM/Tβ4@PLGA	8.737	0.0862 to 17.39	Yes	*	35	0.0468
	DEndo-UdECM vs. DEndo-UdECM/Tβ4@PLGA	6.2	-2.451 to 14.85	No	ns	35	0.2854
	CEndo-UdECM//Tβ4@PLGA vs. DEndo-UdECM/Tβ4@PLGA	9.172	0.5205 to 17.82	Yes	*	35	0.0322
	Sham vs. DEndo-UdECM/Tβ4@PLGA	-7.473	-16.12 to 1.178	No	ns	35	0.1256
	Sham vs. Model	-30.22	-34.89 to -25.55	Yes	****	35	< 0.0001

## Sheet: Figure 7
Fig.7d	Number of implantation sites
	Sham	Model	Tβ4@PLGA	CEndo-UdECM	DEndo-UdECM	CEndo-UdECM/Tβ4@PLGA	DEndo-UdECM/Tβ4@PLGA
	9	2	2	4	5	5	7
	8	1	2	3	5	4	7
	9	2	3	4	4	6	8
	8	3	1	4	6	3	6
	7	2	2	3	5	5	9
	9	2	3	2	4	3	8
	Tukey's multiple comparisons test	Mean Diff.	95.00% CI of diff.	Significant?	Summary	df	Adj. P Value
	Model vs. Tβ4@PLGA	0.1667	-1.458 to 1.791	No	ns	35	0.9999
	Model vs. CEndo-UdECM	1.333	-0.2910 to 2.958	No	ns	35	0.1664
	Model vs. DEndo-UdECM	2.833	1.209 to 4.458	Yes	****	35	0.0001
	Model vs. CEndo-UdECM/Tβ4@PLGA	2.333	0.7090 to 3.958	Yes	**	35	0.0017
	Model vs. DEndo-UdECM/Tβ4@PLGA	5.5	3.876 to 7.124	Yes	****	35	< 0.0001
	CEndo-UdECM vs. DEndo-UdECM	1.5	-0.1244 to 3.124	No	ns	35	0.0863
	CEndo-UdECM vs. CEndo-UdECM/Tβ4@PLGA	1	-0.6244 to 2.624	No	ns	35	0.4578
	DEndo-UdECM vs. DEndo-UdECM/Tβ4@PLGA	2.667	1.042 to 4.291	Yes	***	35	0.0003
	CEndo-UdECM//Tβ4@PLGA vs. DEndo-UdECM/Tβ4@PLGA	3.167	1.542 to 4.791	Yes	****	35	< 0.0001
	Sham vs. DEndo-UdECM/Tβ4@PLGA	-0.8333	-2.458 to 0.7910	No	ns	35	0.6728
	Sham vs. Model	6	4.850 to 7.150	Yes	****	35	< 0.0001
Fig.7e	Number of live offspring born
	Sham	Model	Tβ4@PLGA	CEndo-UdECM	DEndo-UdECM	CEndo-UdECM/Tβ4@PLGA	DEndo-UdECM/Tβ4@PLGA
	12	5	2	6	7	9	13
	13	4	5	7	8	8	12
	14	3	6	5	7	7	13
	12	6	4	4	8	10	11
	10	5	2	7	9	8	12
	9	2	3	5	8	8	10
	Tukey's multiple comparisons test	Mean Diff.	95.00% CI of diff.	Significant?	Summary	df	Adj. P Value
	Model vs. Tβ4@PLGA	-0.5	-2.937 to 1.937	No	ns	35	0.9963
	Model vs. CEndo-UdECM	1.5	-0.9374 to 3.937	No	ns	35	0.4984
	Model vs. DEndo-UdECM	3.667	1.229 to 6.104	Yes	**	35	0.0011
	Model vs. CEndo-UdECM/Tβ4@PLGA	4.167	1.729 to 6.604	Yes	***	35	0.0002
	Model vs. DEndo-UdECM/Tβ4@PLGA	7.667	5.229 to 10.10	Yes	****	35	< 0.0001
	CEndo-UdECM vs. DEndo-UdECM	2.167	-0.2708 to 4.604	No	ns	35	0.1062
	CEndo-UdECM vs. CEndo-UdECM/Tβ4@PLGA	2.667	0.2292 to 5.104	Yes	*	35	0.0249
	DEndo-UdECM vs. DEndo-UdECM/Tβ4@PLGA	4	1.563 to 6.437	Yes	***	35	0.0003
	CEndo-UdECM//Tβ4@PLGA vs. DEndo-UdECM/Tβ4@PLGA	3.5	1.063 to 5.937	Yes	**	35	0.0019
	Sham vs. DEndo-UdECM/Tβ4@PLGA	0.1667	-2.271 to 2.604	No	ns	35	> 0.9999
	Sham vs. Model	8.833	7.550 to 10.12	Yes	****	35	< 0.0001

## Sheet: Figure 8
Fig.8b	Mean fluorescence intensity of CD86（%）
	Sham	Model	Tβ4@PLGA	CEndo-UdECM	DEndo-UdECM	CEndo-UdECM/Tβ4@PLGA	DEndo-UdECM/Tβ4@PLGA
	19.21	80.21	70.32	60.02	40.35	20.23	5.21
	15.56	75.49	68.87	55.39	37.21	15.051	3.02
	7.79	82.33	66.68	50.89	35.55	20.122	7.85
	10.85	74.89	60.03	47.85	29.37	23.88	6.01
	12.65	75.66	62.11	53.25	33.03	22.14	9.22
	9.93	71.23	65.87	47.56	35.21	19.023	5.87
	Tukey's multiple comparisons test	Mean Diff.	95.00% CI of diff.	Significant?	Summary	df	Adj. P Value
	Model vs. Tβ4@PLGA	10.99	3.511 to 18.47	Yes	***	35	0.0006
	Model vs. CEndo-UdECM	24.14	16.66 to 31.62	Yes	****	35	< 0.0001
	Model vs. DEndo-UdECM	41.52	34.04 to 49.00	Yes	****	35	< 0.0001
	Model vs. CEndo-UdECM/Tβ4@PLGA	56.55	49.07 to 64.03	Yes	****	35	< 0.0001
	Model vs. DEndo-UdECM/Tβ4@PLGA	70.44	62.96 to 77.92	Yes	****	35	< 0.0001
	CEndo-UdECM vs. DEndo-UdECM	17.38	9.901 to 24.86	Yes	****	35	< 0.0001
	CEndo-UdECM vs. CEndo-UdECM/Tβ4@PLGA	32.41	24.93 to 39.89	Yes	****	35	< 0.0001
	DEndo-UdECM vs. DEndo-UdECM/Tβ4@PLGA	28.92	21.44 to 36.40	Yes	****	35	< 0.0001
	CEndo-UdECM//Tβ4@PLGA vs. DEndo-UdECM/Tβ4@PLGA	13.89	6.411 to 21.37	Yes	***	35	0.0004
	Sham vs. DEndo-UdECM/Tβ4@PLGA	6.47	-1.010 to 13.95	No	ns	35	0.0965
	Sham vs. Model	-63.97	-71.45 to -56.49	Yes	****	35	< 0.0001
Fig.8d	Mean fluorescence intensity of iNOS（%）
	Sham	Model	Tβ4@PLGA	CEndo-UdECM	DEndo-UdECM	CEndo-UdECM/Tβ4@PLGA	DEndo-UdECM/Tβ4@PLGA
	4.88	37.56	24.12	19.88	14.56	11.89	4.55
	7.12	35.91	26.33	21.02	16.01	12.54	4.98
	5.35	39.12	25.89	20.56	15.11	12.01	5.05
	2.65	36.44	19.98	16.99	13.98	11.56	4.32
	5.01	32.98	30.11	20.15	15.55	12.33	4.87
	1.99	38.15	24.75	19.54	14.87	11.78	4.61
	Tukey's multiple comparisons test	Mean Diff.	95.00% CI of diff.	Significant?	Summary	df	Adj. P Value
	Model vs. Tβ4@PLGA	11.5	7.970 to 15.02	Yes	****	35	< 0.0001
	Model vs. CEndo-UdECM	17	13.48 to 20.53	Yes	****	35	< 0.0001
	Model vs. DEndo-UdECM	21.68	18.16 to 25.21	Yes	****	35	< 0.0001
	Model vs. CEndo-UdECM/Tβ4@PLGA	24.67	21.15 to 28.20	Yes	****	35	< 0.0001
	Model vs. DEndo-UdECM/Tβ4@PLGA	31.96	28.44 to 35.49	Yes	****	35	< 0.0001
	CEndo-UdECM vs. DEndo-UdECM	4.678	1.155 to 8.202	Yes	**	35	0.0044
	CEndo-UdECM vs. CEndo-UdECM/Tβ4@PLGA	7.672	4.148 to 11.20	Yes	****	35	< 0.0001
	DEndo-UdECM vs. DEndo-UdECM/Tβ4@PLGA	10.28	6.758 to 13.81	Yes	****	35	< 0.0001
	CEndo-UdECM//Tβ4@PLGA vs. DEndo-UdECM/Tβ4@PLGA	7.288	3.765 to 10.81	Yes	****	35	< 0.0001
	Sham vs. DEndo-UdECM/Tβ4@PLGA	-0.23	-3.753 to 3.293	No	ns	35	> 0.9999
	Sham vs. Model	-30.82	-35.44 to -26.20	Yes	****	35	< 0.0001
Fig.8f	Mean fluorescence intensity of Arg-1（%）
	Sham	Model	Tβ4@PLGA	CEndo-UdECM	DEndo-UdECM	CEndo-UdECM/Tβ4@PLGA	DEndo-UdECM/Tβ4@PLGA
	30.25	5.2	5.55	7.25	10.22	13.5	25.01
	35.37	4.3	7.35	12.89	8.58	15.021	23.46
	44.28	3.54	2.45	13.46	13.54	20.022	17.22
	39.93	2.63	5.37	11.73	7.71	11.12	24.04
	28.49	5.28	3.84	9.17	11.29	22.58	19.85
	26.28	1.12	0.02	15.91	15.31	9.02	18.11
	Tukey's multiple comparisons test	Mean Diff.	95.00% CI of diff.	Significant?	Summary	df	Adj. P Value
	Model vs. Tβ4@PLGA	0.4133	-7.132 to 7.959	No	ns	35	> 0.9999
	Model vs. CEndo-UdECM	8.055	0.5097 to 15.60	Yes	*	35	0.0298
	Model vs. DEndo-UdECM	7.428	-0.1169 to 14.97	No	ns	35	0.0556
	Model vs. CEndo-UdECM/Tβ4@PLGA	11.51	3.960 to 19.05	Yes	***	35	0.0006
	Model vs. DEndo-UdECM/Tβ4@PLGA	17.54	9.993 to 25.08	Yes	****	35	< 0.0001
	CEndo-UdECM vs. DEndo-UdECM	-0.6267	-8.172 to 6.919	No	ns	35	> 0.9999
	CEndo-UdECM vs. CEndo-UdECM/Tβ4@PLGA	3.45	-4.095 to 11.00	No	ns	35	0.8123
	DEndo-UdECM vs. DEndo-UdECM/Tβ4@PLGA	10.11	2.565 to 17.66	Yes	**	35	0.0033
	CEndo-UdECM//Tβ4@PLGA vs. DEndo-UdECM/Tβ4@PLGA	6.033	-1.512 to 13.58	Yes	*	35	0.045
	Sham vs. DEndo-UdECM/Tβ4@PLGA	12.88	5.337 to 20.43	Yes	***	35	0.0001
	Sham vs. Model	24.27	20.15 to 28.39	Yes	****	35	< 0.0001
Fig.8h	Mean fluorescence intensity of CD206（%）
	Sham	Model	Tβ4@PLGA	CEndo-UdECM	DEndo-UdECM	CEndo-UdECM/Tβ4@PLGA	DEndo-UdECM/Tβ4@PLGA
	24.88	1.56	1.15	7.12	21.56	15.89	29.55
	26.02	0.91	2.68	8.33	13.01	18.54	20.98
	25.56	2.12	0.99	13.89	12.11	16.01	21.05
	23.99	0.44	4.25	6.98	20.98	22.56	28.32
	25.15	1.98	1.81	8.11	12.55	16.33	20.87
	24.54	1.15	1.44	12.75	19.87	25.78	19.61
	Tukey's multiple comparisons test	Mean Diff.	95.00% CI of diff.	Significant?	Summary	df	Adj. P Value
	Model vs. Tβ4@PLGA	0.6933	-3.738 to 5.125	No	ns	35	0.999
	Model vs. CEndo-UdECM	8.17	3.739 to 12.60	Yes	***	35	0.0001
	Model vs. DEndo-UdECM	15.32	10.89 to 19.75	Yes	****	35	< 0.0001
	Model vs. CEndo-UdECM/Tβ4@PLGA	17.83	13.39 to 22.26	Yes	****	35	< 0.0001
	Model vs. DEndo-UdECM/Tβ4@PLGA	22.04	17.60 to 26.47	Yes	****	35	< 0.0001
	CEndo-UdECM vs. DEndo-UdECM	7.15	2.719 to 11.58	Yes	***	35	0.0006
	CEndo-UdECM vs. CEndo-UdECM/Tβ4@PLGA	9.655	5.224 to 14.09	Yes	****	35	< 0.0001
	DEndo-UdECM vs. DEndo-UdECM/Tβ4@PLGA	6.717	2.285 to 11.15	Yes	**	35	0.0013
	CEndo-UdECM//Tβ4@PLGA vs. DEndo-UdECM/Tβ4@PLGA	4.212	-0.2197 to 8.643	No	ns	35	0.0692
	Sham vs. DEndo-UdECM/Tβ4@PLGA	-1.627	-6.058 to 2.805	No	ns	35	0.8878
	Sham vs. Model	23.33	19.55 to 27.11	Yes	****	35	< 0.0001

## Sheet: Figure 9
Fig.9b	Mean fluorescence intensity of ALDH1A1（%）
	Sham	Model	Tβ4@PLGA	CEndo-UdECM	DEndo-UdECM	CEndo-UdECM/Tβ4@PLGA	DEndo-UdECM/Tβ4@PLGA
	50.34	5.21	8.12	10.21	18.13	16.87	55.28
	45.25	4.81	6.89	12.33	21.25	15.021	53.22
	54.37	0.15	5.82	13.24	17.85	20.022	57.59
	39.19	2.12	5.19	11.58	16.01	23.09	46.44
	58.52	4.89	9.27	18.69	21.22	22.05	59.25
	48.88	1.04	10.38	15.89	19.31	19.023	39.28
	Tukey's multiple comparisons test	Mean Diff.	95.00% CI of diff.	Significant?	Summary	df	Adj. P Value
	Model vs. Tβ4@PLGA	-4.607	-12.74 to 3.525	No	ns	35	0.6136
	Model vs. CEndo-UdECM	-10.65	-18.78 to -2.520	Yes	**	35	0.0038
	Model vs. DEndo-UdECM	-15.96	-24.09 to -7.823	Yes	****	35	< 0.0001
	Model vs. CEndo-UdECM/Tβ4@PLGA	-16.33	-24.46 to -8.200	Yes	****	35	< 0.0001
	Model vs. DEndo-UdECM/Tβ4@PLGA	-48.84	-56.97 to -40.70	Yes	****	35	< 0.0001
	CEndo-UdECM vs. DEndo-UdECM	-5.303	-13.44 to 2.828	No	ns	35	0.4357
	CEndo-UdECM vs. CEndo-UdECM/Tβ4@PLGA	-5.68	-13.81 to 2.452	No	ns	35	0.3473
	DEndo-UdECM vs. DEndo-UdECM/Tβ4@PLGA	-32.88	-41.01 to -24.75	Yes	****	35	< 0.0001
	CEndo-UdECM//Tβ4@PLGA vs. DEndo-UdECM/Tβ4@PLGA	-32.5	-40.63 to -24.37	Yes	****	35	< 0.0001
	Sham vs. DEndo-UdECM/Tβ4@PLGA	-2.413	-10.55 to 5.718	No	ns	35	0.9701
	Sham vs. Model	46.1	41.22 to 50.98	Yes	****	35	< 0.0001
Fig.9c	Mean fluorescence intensity of Cytokeratin (%)
	Sham	Model	Tβ4@PLGA	CEndo-UdECM	DEndo-UdECM	CEndo-UdECM/Tβ4@PLGA	DEndo-UdECM/Tβ4@PLGA
	60.752	0.254	5.22	20.22	22.54	24.33	60.52
	59.25	4.33	7.48	22.45	25.74	34.21	55.21
	60.19	5.21	12.28	18.68	35.21	44.84	47.25
	57.38	9.15	6.33	17.24	27.56	33.21	65.24
	69.24	7.21	6.22	29.55	28.41	28.357	62.22
	49.56	10.21	8.21	32.459	29.22	29.285	54.14
	Tukey's multiple comparisons test	Mean Diff.	95.00% CI of diff.	Significant?	Summary	df	Adj. P Value
	Model vs. Tβ4@PLGA	-1.59	-11.77 to 8.586	No	ns	35	0.9984
	Model vs. CEndo-UdECM	-17.43	-27.61 to -7.258	Yes	***	35	0.0001
	Model vs. DEndo-UdECM	-22.12	-32.29 to -11.94	Yes	****	35	< 0.0001
	Model vs. CEndo-UdECM/Tβ4@PLGA	-26.37	-36.55 to -16.20	Yes	****	35	< 0.0001
	Model vs. DEndo-UdECM/Tβ4@PLGA	-51.41	-61.58 to -41.23	Yes	****	35	< 0.0001
	CEndo-UdECM vs. DEndo-UdECM	-4.682	-14.86 to 5.495	No	ns	35	0.7719
	CEndo-UdECM vs. CEndo-UdECM/Tβ4@PLGA	-8.937	-19.11 to 1.240	No	ns	35	0.1171
	DEndo-UdECM vs. DEndo-UdECM/Tβ4@PLGA	-29.29	-39.47 to -19.11	Yes	****	35	< 0.0001
	CEndo-UdECM//Tβ4@PLGA vs. DEndo-UdECM/Tβ4@PLGA	-25.03	-35.21 to -14.86	Yes	****	35	< 0.0001
	Sham vs. DEndo-UdECM/Tβ4@PLGA	1.993	-8.183 to 12.17	No	ns	35	0.995
	Sham vs. Model	51.52	46.88 to 56.16	Yes	****	35	< 0.0001
Fig.9e	Mean fluorescence intensity of CD34 (%)
	Sham	Model	Tβ4@PLGA	CEndo-UdECM	DEndo-UdECM	CEndo-UdECM/Tβ4@PLGA	DEndo-UdECM/Tβ4@PLGA
	30.81	2.05	3.99	3.23	10.52	10.17	30.64
	25.42	1.78	2.11	3.93	16.01	15.88	33.29
	32.55	0.36	5.74	5.09	17.66	20.47	33.91
	26.15	5.28	4.82	4.59	11.33	23.75	25.07
	35.98	3.41	2.59	7.18	13.84	12.03	30.52
	22.71	1.19	3.68	3.31	15.49	11.86	32.25
	Tukey's multiple comparisons test	Mean Diff.	95.00% CI of diff.	Significant?	Summary	df	Adj. P Value
	Model vs. Tβ4@PLGA	1.477	-5.080 to 8.033	No	ns	35	0.9856
	Model vs. CEndo-UdECM	2.215	-4.342 to 8.772	No	ns	35	0.9165
	Model vs. DEndo-UdECM	11.79	5.235 to 18.35	Yes	****	35	< 0.0001
	Model vs. CEndo-UdECM/Tβ4@PLGA	13.35	6.788 to 19.90	Yes	****	35	< 0.0001
	Model vs. DEndo-UdECM/Tβ4@PLGA	28.6	22.04 to 35.16	Yes	****	35	< 0.0001
	CEndo-UdECM vs. DEndo-UdECM	9.578	3.022 to 16.13	Yes	**	35	0.0013
	CEndo-UdECM vs. CEndo-UdECM/Tβ4@PLGA	11.13	4.575 to 17.69	Yes	***	35	0.0002
	DEndo-UdECM vs. DEndo-UdECM/Tβ4@PLGA	16.81	10.25 to 23.36	Yes	****	35	< 0.0001
	CEndo-UdECM//Tβ4@PLGA vs. DEndo-UdECM/Tβ4@PLGA	15.25	8.697 to 21.81	Yes	****	35	< 0.0001
	Sham vs. DEndo-UdECM/Tβ4@PLGA	-2.008	-8.565 to 4.548	No	ns	35	0.9412
	Sham vs. Model	26.96	22.45 to 31.47	Yes	****	35	< 0.0001
Fig.9g	Mean fluorescence intensity of Ki67 (%)
	Sham	Model	Tβ4@PLGA	CEndo-UdECM	DEndo-UdECM	CEndo-UdECM/Tβ4@PLGA	DEndo-UdECM/Tβ4@PLGA
	14.47	0.36	0.44	5.54	8.08	8.38	12.01
	12.87	0.03	1.33	4.69	6.83	6.81	13.06
	12.21	0.88	1.85	4.06	9.01	6.38	10.36
	14.73	1.71	1.44	7.02	7.55	4.54	15.11
	17.06	2.84	0.48	5.85	9.49	10.66	10.16
	9.91	1.32	2.15	5.32	6.26	4.34	14.28
	Tukey's multiple comparisons test	Mean Diff.	95.00% CI of diff.	Significant?	Summary	df	Adj. P Value
	Model vs. Tβ4@PLGA	-0.09	-3.14 to 2.96	No	ns	35	> 0.9999
	Model vs. CEndo-UdECM	-4.22	-7.27 to -1.17	Yes	**	35	0.0025
	Model vs. DEndo-UdECM	-6.68	-9.73 to -3.63	Yes	****	35	< 0.0001
	Model vs. CEndo-UdECM/Tβ4@PLGA	-5.67	-8.72 to -2.62	Yes	****	35	< 0.0001
	Model vs. DEndo-UdECM/Tβ4@PLGA	-11.31	-14.36 to -8.26	Yes	****	35	< 0.0001
	CEndo-UdECM vs. DEndo-UdECM	-2.46	-5.51 to 0.59	No	ns	35	0.1624
	CEndo-UdECM vs. CEndo-UdECM/Tβ4@PLGA	-1.45	-4.50 to 1.60	No	ns	35	0.6841
	DEndo-UdECM vs. DEndo-UdECM/Tβ4@PLGA	-4.63	-7.68 to -1.58	Yes	***	35	0.0005
	CEndo-UdECM/Tβ4@PLGA vs. DEndo-UdECM/Tβ4@PLGA	-5.64	-8.69 to -2.59	Yes	****	35	< 0.0001
	Sham vs. DEndo-UdECM/Tβ4@PLGA	1.04	-2.01 to 4.09	No	ns	35	0.8845
	Sham vs. Model	12.35	9.30 to 15.40	Yes	****	35	< 0.0001

## Sheet: Figure 10
Fig.10c	Relative protein expression of GSDMD
	Sham	Model	Tβ4@PLGA	CEndo-UdECM	DEndo-UdECM	CEndo-UdECM/Tβ4@PLGA	DEndo-UdECM/Tβ4@PLGA
	0.94	0.77	0.71	0.68	0.61	0.45	0.69
	1.21	0.73	0.79	0.72	0.68	0.65	0.65
	1.11	0.86	0.69	0.73	0.63	0.45	0.95						Fig.10b	Membranes were physically cut horizontally to allow blotting for multiple proteins. The images shown are the full scans of the physical strips.
	0.85	0.71	0.77	0.95	0.57	0.96	1.21
	0.96	0.82	0.72	0.65	0.78	0.65	0.72
	1.21	0.89	0.64	0.75	0.71	0.42	0.75
	Tukey's multiple comparisons test	Mean Diff.	95.00% CI of diff.	Significant?	Summary	df	Adj. P Value
	Model vs. Tβ4@PLGA	-0.07	-0.3248 to 0.1848	No	ns	35	0.9701
	Model vs. CEndo-UdECM	-0.045	-0.2998 to 0.2098	No	ns	35	0.9972
	Model vs. DEndo-UdECM	-0.1317	-0.3865 to 0.1231	No	ns	35	0.6554
	Model vs. CEndo-UdECM/Tβ4@PLGA	-0.195	-0.4498 to 0.0598	No	ns	35	0.2452
	Model vs. DEndo-UdECM/Tβ4@PLGA	0.035	-0.2198 to 0.2898	No	ns	35	0.9993
	CEndo-UdECM vs. DEndo-UdECM	-0.0867	-0.3415 to 0.1681	No	ns	35	0.9209
	CEndo-UdECM vs. CEndo-UdECM/Tβ4@PLGA	-0.15	-0.4048 to 0.1048	No	ns	35	0.519
	DEndo-UdECM vs. DEndo-UdECM/Tβ4@PLGA	0.1667	-0.0881 to 0.4215	No	ns	35	0.4005
	CEndo-UdECM//Tβ4@PLGA vs. DEndo-UdECM/Tβ4@PLGA	0.23	0.0152 to 0.4848	Yes	*	35	0.0421
	Sham vs. DEndo-UdECM/Tβ4@PLGA	0.2183	-0.0365 to 0.4731	No	ns	35	0.1415
	Sham vs. Model	-0.56	-0.712 to -0.408	Yes	****	35	< 0.0001
Fig.10d	Relative protein expression of GSDMD-NT
	Sham	Model	Tβ4@PLGA	CEndo-UdECM	DEndo-UdECM	CEndo-UdECM/Tβ4@PLGA	DEndo-UdECM/Tβ4@PLGA
	0.01	1.34	1.21	1.72	0.52	0.52	0.23
	0.23	1.58	1.52	1.22	0.61	0.32	0.31
	0.11	1.62	1.63	1.53	0.72	0.46	0.53
	0.32	1.72	1.46	1.22	0.55	0.67	0.12
	0.44	1.87	1.51	1.18	0.46	0.53	0.05
	0.51	1.91	1.62	1.31	0.52	0.45	0.25
	Tukey's multiple comparisons test	Mean Diff.	95.00% CI of diff.	Significant?	Summary	df	Adj. P Value
	Model vs. Tβ4@PLGA	0.185	-0.1340 to 0.5040	No	ns	35	0.5621
	Model vs. CEndo-UdECM	0.31	-0.0089 to 0.6289	No	ns	35	0.0614
	Model vs. DEndo-UdECM	1.11	0.7907 to 1.429	Yes	****	35	< 0.0001
	Model vs. CEndo-UdECM/Tβ4@PLGA	1.182	0.8624 to 1.501	Yes	****	35	< 0.0001
	Model vs. DEndo-UdECM/Tβ4@PLGA	1.433	1.114 to 1.752	Yes	****	35	< 0.0001
	CEndo-UdECM vs. DEndo-UdECM	0.8	0.4811 to 1.119	Yes	****	35	< 0.0001
	CEndo-UdECM vs. CEndo-UdECM/Tβ4@PLGA	0.8717	0.5527 to 1.191	Yes	****	35	< 0.0001
	DEndo-UdECM vs. DEndo-UdECM/Tβ4@PLGA	0.3233	0.0044 to 0.6423	Yes	*	35	0.0452
	CEndo-UdECM//Tβ4@PLGA vs. DEndo-UdECM/Tβ4@PLGA	0.2517	-0.0673 to 0.5706	No	ns	35	0.2185
	Sham vs. DEndo-UdECM/Tβ4@PLGA	0.01	-0.3089 to 0.3289	No	ns	35	> 0.9999
	Sham vs. Model	-1.412	-1.655 to -1.169	Yes	****	35	< 0.0001
Fig.10e	Relative protein expression of Pro-caspase1
	Sham	Model	Tβ4@PLGA	CEndo-UdECM	DEndo-UdECM	CEndo-UdECM/Tβ4@PLGA	DEndo-UdECM/Tβ4@PLGA										Ponceau S
	0.21	1.22	1.57	1.21	0.82	0.52	0.41
	0.13	1.28	1.23	1.12	0.61	0.57	0.52
	0.12	1.49	0.84	1.31	0.73	0.56	0.45
	0.01	1.22	0.89	1.16	0.75	0.54	0.22
	0.02	1.13	1.25	0.89	0.69	0.645	0.29
	0.15	1.31	0.75	0.78	0.79	0.54	0.25
	Tukey's multiple comparisons test	Mean Diff.	95.00% CI of diff.	Significant?	Summary	df	Adj. P Value
	Model vs. Tβ4@PLGA	0.1867	-0.1176 to 0.4909	No	ns	35	0.4772
	Model vs. CEndo-UdECM	0.1967	-0.1076 to 0.5009	No	ns	35	0.4137
	Model vs. DEndo-UdECM	0.5417	0.2374 to 0.8459	Yes	***	35	0.0001
	Model vs. CEndo-UdECM/Tβ4@PLGA	0.7125	0.4082 to 1.017	Yes	****	35	< 0.0001
	Model vs. DEndo-UdECM/Tβ4@PLGA	0.9183	0.6141 to 1.223	Yes	****	35	< 0.0001
	CEndo-UdECM vs. DEndo-UdECM	0.345	0.0407 to 0.6493	Yes	*	35	0.0189
	CEndo-UdECM vs. CEndo-UdECM/Tβ4@PLGA	0.5158	0.2116 to 0.8201	Yes	***	35	0.0002
	DEndo-UdECM vs. DEndo-UdECM/Tβ4@PLGA	0.3767	0.0724 to 0.6809	Yes	**	35	0.0084
	CEndo-UdECM//Tβ4@PLGA vs. DEndo-UdECM/Tβ4@PLGA	0.2058	0.0210 to 0.4106	Yes	*	35	0.049
	Sham vs. DEndo-UdECM/Tβ4@PLGA	-0.275	-0.5793 to 0.0292	No	ns	35	0.1012
	Sham vs. Model	-0.9633	-1.150 to -0.776	Yes	****	35	< 0.0001
Fig.10f	Relative protein expression of IL1β
	Sham	Model	Tβ4@PLGA	CEndo-UdECM	DEndo-UdECM	CEndo-UdECM/Tβ4@PLGA	DEndo-UdECM/Tβ4@PLGA
	0.19	1.21	1.22	1.32	0.51	0.51	0.33
	0.14	1.52	1.39	1.21	0.52	0.32	0.22
	0.31	1.58	1.32	0.83	0.71	0.41	0.43
	0.42	1.12	1.41	1.47	0.53	0.52	0.45
	0.03	1.48	1.29	1.22	0.89	0.38	0.32
	0.04	1.45	0.97	1.58	0.62	0.22	0.36
	Tukey's multiple comparisons test	Mean Diff.	95.00% CI of diff.	Significant?	Summary	df	Adj. P Value
	Model vs. Tβ4@PLGA	0.1267	-0.1873 to 0.4406	No	ns	35	0.8809
	Model vs. CEndo-UdECM	0.1217	-0.1923 to 0.4356	No	ns	35	0.9007
	Model vs. DEndo-UdECM	0.7667	0.4527 to 1.081	Yes	****	35	< 0.0001
	Model vs. CEndo-UdECM/Tβ4@PLGA	1	0.6860 to 1.314	Yes	****	35	< 0.0001
	Model vs. DEndo-UdECM/Tβ4@PLGA	1.042	0.7277 to 1.356	Yes	****	35	< 0.0001
	CEndo-UdECM vs. DEndo-UdECM	0.645	0.3310 to 0.9590	Yes	****	35	< 0.0001
	CEndo-UdECM vs. CEndo-UdECM/Tβ4@PLGA	0.8783	0.5643 to 1.192	Yes	****	35	< 0.0001
	DEndo-UdECM vs. DEndo-UdECM/Tβ4@PLGA	0.275	-0.0389 to 0.5890	No	ns	35	0.1189
	CEndo-UdECM//Tβ4@PLGA vs. DEndo-UdECM/Tβ4@PLGA	0.0417	-0.2723 to 0.3556	No	ns	35	0.9996
	Sham vs. DEndo-UdECM/Tβ4@PLGA	-0.1983	-0.5123 to 0.1156	No	ns	35	0.4632
	Sham vs. Model	-1.137	-1.320 to -0.954	Yes	****	35	< 0.0001
Fig.10g	Relative protein expression of IL-18
	Sham	Model	Tβ4@PLGA	CEndo-UdECM	DEndo-UdECM	CEndo-UdECM/Tβ4@PLGA	DEndo-UdECM/Tβ4@PLGA
	0.01	1.51	1.17	1.52	1.12	0.45	0.31
	0.02	1.63	1.31	1.62	0.51	0.42	0.21
	0.031	1.48	1.46	1.66	0.81	0.51	0.44
	0.042	1.42	0.91	1.21	0.92	0.63	0.22
	0.0291	1.31	1.61	1.32	0.85	0.55	0.12
	0.02	1.52	1.45	1.43	0.69	0.65	0.2
	Tukey's multiple comparisons test	Mean Diff.	95.00% CI of diff.	Significant?	Summary	df	Adj. P Value
	Model vs. Tβ4@PLGA	0.16	-0.1373 to 0.4573	No	ns	35	0.6406
	Model vs. CEndo-UdECM	0.0183	-0.2789 to 0.3156	No	ns	35	> 0.9999
	Model vs. DEndo-UdECM	0.6617	0.3644 to 0.9589	Yes	****	35	< 0.0001
	Model vs. CEndo-UdECM/Tβ4@PLGA	0.9433	0.6461 to 1.241	Yes	****	35	< 0.0001
	Model vs. DEndo-UdECM/Tβ4@PLGA	1.228	0.9311 to 1.526	Yes	****	35	< 0.0001
	CEndo-UdECM vs. DEndo-UdECM	0.6433	0.3461 to 0.9406	Yes	****	35	< 0.0001
	CEndo-UdECM vs. CEndo-UdECM/Tβ4@PLGA	0.925	0.6277 to 1.222	Yes	****	35	< 0.0001
	DEndo-UdECM vs. DEndo-UdECM/Tβ4@PLGA	0.5667	0.2694 to 0.8639	Yes	****	35	< 0.0001
	CEndo-UdECM//Tβ4@PLGA vs. DEndo-UdECM/Tβ4@PLGA	0.285	-0.0123 to 0.5823	Yes	*	35	0.0485
	Sham vs. DEndo-UdECM/Tβ4@PLGA	-0.2247	-0.5219 to 0.0726	No	ns	35	0.252
	Sham vs. Model	-1.251	-1.488 to -1.014	Yes	****	35	< 0.0001
Fig.10h	Relative protein expression of α-SMA
	Sham	Model	Tβ4@PLGA	CEndo-UdECM	DEndo-UdECM	CEndo-UdECM/Tβ4@PLGA	DEndo-UdECM/Tβ4@PLGA
	0.98	2.59	2.57	2.36	2.34	2.05	1.04
	0.96	2.67	2.35	2.32	2.18	2.08	1.03
	0.81	2.32	2.37	2.21	2.12	2.09	0.95
	0.79	1.99	2.65	1.98	1.88	1.93	1.22
	1.14	2.35	2.61	1.85	1.79	1.82	0.89
	1.12	1.89	1.89	1.87	1.72	1.76	0.87
	Tukey's multiple comparisons test	Mean Diff.	95.00% CI of diff.	Significant?	Summary	df	Adj. P Value
	Model vs. Tβ4@PLGA	-0.1083	-0.5186 to 0.3019	No	ns	35	0.9856
	Model vs. CEndo-UdECM	0.2033	-0.2069 to 0.6136	No	ns	35	0.7321
	Model vs. DEndo-UdECM	0.2967	-0.1136 to 0.7069	No	ns	35	0.3214
	Model vs. CEndo-UdECM/Tβ4@PLGA	0.35	-0.0603 to 0.7603	No	ns	35	0.1458
	Model vs. DEndo-UdECM/Tβ4@PLGA	1.31	0.9000 to 1.720	Yes	****	35	< 0.0001
	CEndo-UdECM vs. DEndo-UdECM	0.0933	-0.3169 to 0.5036	No	ns	35	0.9942
	CEndo-UdECM vs. CEndo-UdECM/Tβ4@PLGA	0.1467	-0.2636 to 0.5569	No	ns	35	0.9264
	DEndo-UdECM vs. DEndo-UdECM/Tβ4@PLGA	1.013	0.6030 to 1.423	Yes	****	35	< 0.0001
	CEndo-UdECM//Tβ4@PLGA vs. DEndo-UdECM/Tβ4@PLGA	0.96	0.5497 to 1.370	Yes	****	35	< 0.0001
	Sham vs. DEndo-UdECM/Tβ4@PLGA	-0.0317	-0.4419 to 0.3786	No	ns	35	> 0.9999
	Sham vs. Model	-1.08	-1.295 to -0.865	Yes	****	35	< 0.0001
Fig.10i	Relative protein expression of P-smad3/smad3
	Sham	Model	Tβ4@PLGA	CEndo-UdECM	DEndo-UdECM	CEndo-UdECM/Tβ4@PLGA	DEndo-UdECM/Tβ4@PLGA
	0.02	0.35	0.27	0.265	0.22	0.11	0.04
	0.015	0.36	0.31	0.23	0.25	0.13	0.035
	0.03	0.42	0.35	0.34	0.19	0.15	0.047
	0.04	0.29	0.22	0.27	0.23	0.07	0.036
	0.031	0.37	0.23	0.23	0.18	0.09	0.045
	0.02	0.39	0.32	0.21	0.24	0.08	0.039
	Tukey's multiple comparisons test	Mean Diff.	95.00% CI of diff.	Significant?	Summary	df	Adj. P Value
	Model vs. Tβ4@PLGA	0.08	-0.0037 to 0.1637	No	ns	35	0.0683
	Model vs. CEndo-UdECM	0.1058	0.0221 to 0.1895	Yes	**	35	0.0065
	Model vs. DEndo-UdECM	0.145	0.0613 to 0.2287	Yes	****	35	< 0.0001
	Model vs. CEndo-UdECM/Tβ4@PLGA	0.2583	0.1746 to 0.3420	Yes	****	35	< 0.0001
	Model vs. DEndo-UdECM/Tβ4@PLGA	0.323	0.2393 to 0.4067	Yes	****	35	< 0.0001
	CEndo-UdECM vs. DEndo-UdECM	0.0392	-0.0445 to 0.1229	No	ns	35	0.738
	CEndo-UdECM vs. CEndo-UdECM/Tβ4@PLGA	0.1525	0.0688 to 0.2362	Yes	****	35	< 0.0001
	DEndo-UdECM vs. DEndo-UdECM/Tβ4@PLGA	0.178	0.0943 to 0.2617	Yes	****	35	< 0.0001
	CEndo-UdECM//Tβ4@PLGA vs. DEndo-UdECM/Tβ4@PLGA	0.0647	0.0189 to 0.1484	Yes	**	35	0.0051
	Sham vs. DEndo-UdECM/Tβ4@PLGA	-0.0143	-0.0980 to 0.0693	No	ns	35	0.9959
	Sham vs. Model	-0.344	-0.410 to -0.278	Yes	****	35	< 0.0001
Fig.10j	Relative protein expression of COL1A1
	Sham	Model	Tβ4@PLGA	CEndo-UdECM	DEndo-UdECM	CEndo-UdECM/Tβ4@PLGA	DEndo-UdECM/Tβ4@PLGA
	0.42	1.93	1.89	2.14	1.15	0.74	0.45
	0.39	1.87	1.95	2.06	1.09	0.71	0.43
	0.25	2.01	1.82	2.23	1.21	0.78	0.48
	0.23	1.89	1.91	2.07	1.14	0.75	0.46
	0.45	2.11	2.15	1.95	1.12	0.65	0.32
	0.37	2.34	1.92	1.97	1.09	0.77	0.47
	Tukey's multiple comparisons test	Mean Diff.	95.00% CI of diff.	Significant?	Summary	df	Adj. P Value
	Model vs. Tβ4@PLGA	0.0883	-0.1652 to 0.3419	No	ns	35	0.932
	Model vs. CEndo-UdECM	-0.05	-0.3035 to 0.2035	No	ns	35	0.9984
	Model vs. DEndo-UdECM	0.8917	0.6381 to 1.145	Yes	****	35	< 0.0001
	Model vs. CEndo-UdECM/Tβ4@PLGA	1.292	1.038 to 1.545	Yes	****	35	< 0.0001
	Model vs. DEndo-UdECM/Tβ4@PLGA	1.59	1.336 to 1.844	Yes	****	35	< 0.0001
	CEndo-UdECM vs. DEndo-UdECM	0.9417	0.6881 to 1.195	Yes	****	35	< 0.0001
	CEndo-UdECM vs. CEndo-UdECM/Tβ4@PLGA	1.342	1.088 to 1.595	Yes	****	35	< 0.0001
	DEndo-UdECM vs. DEndo-UdECM/Tβ4@PLGA	0.6983	0.4448 to 0.9519	Yes	****	35	< 0.0001
	CEndo-UdECM//Tβ4@PLGA vs. DEndo-UdECM/Tβ4@PLGA	0.2983	0.0448 to 0.5519	Yes	**	35	0.0125
	Sham vs. DEndo-UdECM/Tβ4@PLGA	-0.0817	-0.3352 to 0.1719	No	ns	35	0.9525
	Sham vs. Model	-1.743	-1.988 to -1.498	Yes	****	35	< 0.0001
Fig.10k	Relative protein expression of TGFβ1
	Sham	Model	Tβ4@PLGA	CEndo-UdECM	DEndo-UdECM	CEndo-UdECM/Tβ4@PLGA	DEndo-UdECM/Tβ4@PLGA
	0.25	1.25	0.92	0.95	0.78	0.49	0.37
	0.15	1.47	1.12	0.69	0.75	0.58	0.23
	0.32	1.61	1.32	0.81	0.71	0.39	0.32
	0.41	1.56	1.25	0.55	0.89	0.57	0.45
	0.34	1.52	1.61	0.62	0.92	0.49	0.32
	0.12	1.45	1.49	0.63	1.12	1.12	0.36
	Tukey's multiple comparisons test	Mean Diff.	95.00% CI of diff.	Significant?	Summary	df	Adj. P Value
	Model vs. Tβ4@PLGA	0.195	-0.0911 to 0.4811	No	ns	35	0.3582
	Model vs. CEndo-UdECM	0.77	0.4839 to 1.056	Yes	****	35	< 0.0001
	Model vs. DEndo-UdECM	0.6183	0.3322 to 0.9044	Yes	****	35	< 0.0001
	Model vs. CEndo-UdECM/Tβ4@PLGA	0.8667	0.5806 to 1.153	Yes	****	35	< 0.0001
	Model vs. DEndo-UdECM/Tβ4@PLGA	1.135	0.8489 to 1.421	Yes	****	35	< 0.0001
	CEndo-UdECM vs. DEndo-UdECM	-0.1517	-0.4378 to 0.1344	No	ns	35	0.6601
	CEndo-UdECM vs. CEndo-UdECM/Tβ4@PLGA	0.0967	-0.1894 to 0.3828	No	ns	35	0.9419
	DEndo-UdECM vs. DEndo-UdECM/Tβ4@PLGA	0.5167	0.2306 to 0.8028	Yes	****	35	< 0.0001
	CEndo-UdECM//Tβ4@PLGA vs. DEndo-UdECM/Tβ4@PLGA	0.2683	-0.0178 to 0.5544	No	ns	35	0.0792
	Sham vs. DEndo-UdECM/Tβ4@PLGA	-0.0767	-0.3628 to 0.2094	No	ns	35	0.9818
	Sham vs. Model (TGF\betaβ1 protein)	-1.163	-1.350 to -0.976	Yes	****	35	< 0.0001
Fig.10m	Mean fluorescence intensity of TGFβ1 (%)
	Sham	Model	Tβ4@PLGA	CEndo-UdECM	DEndo-UdECM	CEndo-UdECM/Tβ4@PLGA	DEndo-UdECM/Tβ4@PLGA
	5.21	40.09	45.18	42.51	32.33	12.15	6.43
	3.31	45.16	56.17	31.82	25.21	15.14	6.91
	2.09	43.21	38.25	37.65	24.17	14.41	3.95
	4.05	38.79	60.23	38.45	27.09	17.31	5.21
	3.89	55.25	44.15	36.95	22.33	23.52	4.05
	2.03	47.21	52.53	42.15	23.11	21.05	4.12
	Tukey's multiple comparisons test	Mean Diff.	95.00% CI of diff.	Significant?	Summary	df	Adj. P Value
	Model vs. Tβ4@PLGA	-4.468	-12.48 to 3.543	No	ns	35	0.5732
	Model vs. CEndo-UdECM	6.697	-1.314 to 14.71	No	ns	35	0.1558
	Model vs. DEndo-UdECM	19.24	11.23 to 27.25	Yes	****	35	< 0.0001
	Model vs. CEndo-UdECM/Tβ4@PLGA	27.69	19.68 to 35.70	Yes	****	35	< 0.0001
	Model vs. DEndo-UdECM/Tβ4@PLGA	39.86	31.85 to 47.87	Yes	****	35	< 0.0001
	CEndo-UdECM vs. DEndo-UdECM	12.54	4.531 to 20.55	Yes	***	35	0.0004
	CEndo-UdECM vs. CEndo-UdECM/Tβ4@PLGA	20.99	12.98 to 29.00	Yes	****	35	< 0.0001
	DEndo-UdECM vs. DEndo-UdECM/Tβ4@PLGA	20.62	12.61 to 28.63	Yes	****	35	< 0.0001
	CEndo-UdECM//Tβ4@PLGA vs. DEndo-UdECM/Tβ4@PLGA	12.17	4.161 to 20.18	Yes	***	35	0.0006
	Sham vs. DEndo-UdECM/Tβ4@PLGA	-1.66	-9.671 to 6.351	No	ns	35	0.9935
	Sham vs. Model	-47.93	-52.88 to -42.98	Yes	****	35	< 0.0001

## Sheet: Figure S1
Fig.S1c	Area （mm2）
	Con	Dec
	1.1709	2.69966	Method: Unpaired t-test (Two-tailed).
	1.02788	2.67062	Mean Diff.	SEM of diff.	95% CI of diff.	t statistic	df	P Value	R squared	Sig.
	0.965946	1.68794	1.436	0.1138	1.197 to 1.675	t = 12.61	18	< 0.0001	0.8983	****
	0.867552	2.35062
	0.943433	2.33163
	0.82355	1.94333
	0.740506	2.48007
	0.566116	2.37787
	0.493897	2.18253
	1.00643	2.23787
Fig.S1d	Diameter (mm)
	1.221	1.854	Method: Unpaired t-test (Two-tailed).
	1.144	1.844	Mean Diff.	SEM of diff.	95% CI of diff.	t statistic	df	P Value	R squared	Sig.
	1.109	1.466	0.6672	0.0573	0.5468 to 0.7876	t = 11.64	18	< 0.0001	0.8827	****
	1.051	1.73
	1.096	1.723
	1.024	1.573
	0.971	1.777
	0.849	1.74
	0.793	1.667
	1.132	1.688
Fig.S1e	Length (cm)
	1.477	3.146	Method: Unpaired t-test (Two-tailed).
	1.32	2.505	Mean Diff.	SEM of diff.	95% CI of diff.	t statistic	df	P Value	R squared	Sig.
	1.341	2.412	1.136	0.1046	0.9161 to 1.356	t = 10.86	18	< 0.0001	0.8676	****
	1.055	2.681
	1.702	2.4
	1.336	2.44
	1.657	2.145
	1.455	2.366
	1.202	2.637
	1.257	2.429
Fig.S1f	Weight (mg)
	162.8	716.8
	177.4	829.6	Method: Unpaired t-test (Two-tailed).
	150.6	756.5	Mean Diff.	SEM of diff.	95% CI of diff.	t statistic	df	P Value	R squared	Sig.
	160.7	781.5	631.8	20.02	589.8 to 673.9	t = 31.57	18	< 0.0001	0.9823	****
	191.2	901.3
	180.6	856.5
	175.4	720.3
	169.5	777.6
	159.7	805.1
	168.9	869.9
Fig.S1g	Mean fluorescence intensity of CD31（%）
	Con	Dec	Method: Unpaired t-test (Two-tailed).
	2.14387	73.2485	Mean Diff.	SEM of diff.	95% CI of diff.	t statistic	df	P Value	R squared	Sig.
	1.99475	76.0019	73.09	0.6686	71.45 to 74.72	t = 109.3	6	< 0.0001	0.9995	****
	2.02505	76.1594
	2.05455	75.1366
Fig.S1h	Mean fluorescence intensity of PR（%）
	Con	Dec	Method: Unpaired t-test (Two-tailed).
	3.11006	51	Mean Diff.	SEM of diff.	95% CI of diff.	t statistic	df	P Value	R squared	Sig.
	3.52454	55.0159	50.86	1.289	47.70 to 54.01	t = 39.46	6	< 0.0001	0.9962	****
	3.97105	57.1569
	3.53522	54.391
Fig.S1i	Mean fluorescence intensity of PCNA（%）
	Con	Dec	Method: Unpaired t-test (Two-tailed).
	1.36032	13.1688	Mean Diff.	SEM of diff.	95% CI of diff.	t statistic	df	P Value	R squared	Sig.
	1.68277	12.5408	10.85	0.2887	10.14 to 11.55	t = 37.57	6	< 0.0001	0.9958	****
	2.08722	11.9642
	1.7101	12.5579
Fig.S1j	Mean fluorescence intensity of HAND2（%）
	Con	Dec	Method: Unpaired t-test (Two-tailed).
	1.22597	72.177	Mean Diff.	SEM of diff.	95% CI of diff.	t statistic	df	P Value	R squared	Sig.
	1.78884	72.5542	72.19	0.9259	69.93 to 74.46	t = 77.97	6	< 0.0001	0.999	****
	1.38397	76.2482
	1.46626	73.6598

## Sheet: Figure S2
Fig.S2b
Mean fluorescence intensity of αSMA（%）
Con	TGFβ	TGFβ+Tβ4		Tukey's multiple comparisons test	Mean Diff.	95.00% CI of diff.	Significant?	Summary	df	Adj. P Value
60.27	80.08	67.14		Con vs. TGFβ	-20.9	-29.47 to -12.33	Yes	****	15	0.0001
54.89	76.31	64.84		Con vs. TGFβ+Tβ4	-11.46	-20.03 to -2.887	Yes	*	15	0.0097
67.09	84.71	70.18		TGFβ vs. TGFβ+Tβ4	9.44	0.8690 to 18.01	Yes	*	15	0.0312
53.11	78.61	65.65
44.19	72.77	76.84										Fig.S2j
64.63	77.12	68.29
Fig.S2c
Mean fluorescence intensity of Col1a1（%）
Con	TGFβ	TGFβ+Tβ4		Tukey's multiple comparisons test	Mean Diff.	95.00% CI of diff.	Significant?	Summary	df	Adj. P Value
30.34	80.12	46.85		Con vs. TGFβ	-44.28	-55.20 to -33.36	Yes	****	15	< 0.0001
21.91	68.61	35.39		Con vs. TGFβ+Tβ4	-12.06	-22.98 to -1.144	Yes	*	15	0.0289
19.55	65.17	40.16		TGFβ vs. TGFβ+Tβ4	32.22	21.30 to 43.14	Yes	****	15	< 0.0001
33.29	71.74	35.79
37.14	82.88	37.42
18.89	58.26	37.89
Fig.S2e
Mean fluorescence intensity of Fibronectin（%）
Con	TGFβ	TGFβ+Tβ4		Tukey's multiple comparisons test	Mean Diff.	95.00% CI of diff.	Significant?	Summary	df	Adj. P Value
32.61	40.12	27.32		Con vs. TGFβ	-13.81	-19.09 to -8.519	Yes	***	15	0.0006
21.46	43.91	34.54		Con vs. TGFβ+Tβ4	-5.17	-10.46 to 0.1167	No	ns	15	0.056
25.29	45.19	25.35		TGFβ vs. TGFβ+Tβ4	8.635	3.348 to 13.92	Yes	*	15	0.0264
30.93	38.74	25.59
19.06	35.79	36.63
26.83	35.25	37.77
Fig.S2g
Mean fluorescence intensity of COL4（%）
Con	TGFβ	TGFβ+Tβ4		Tukey's multiple comparisons test	Mean Diff.	95.00% CI of diff.	Significant?	Summary	df	Adj. P Value
13.43	30.29	17.07		Con vs. TGFβ	-7.82	-13.94 to -1.701	Yes	*	15	0.0113
21.22	23.63	10.37		Con vs. TGFβ+Tβ4	1.6	-4.519 to 7.719	No	ns	15	0.7787
15.34	24.77	14.61		TGFβ vs. TGFβ+Tβ4	9.42	3.301 to 15.54	Yes	**	15	0.0027
10.51	24.91	9.31
19.46	16.32	17.15
16.57	23.54	18.42
Fig.S2i
Mean fluorescence intensity of LAMININ（%）
Con	TGFβ	TGFβ+Tβ4		Tukey's multiple comparisons test	Mean Diff.	95.00% CI of diff.	Significant?	Summary	df	Adj. P Value
14.62	33.37	16.89		Con vs. TGFβ	-9.385	-17.94 to -0.8309	Yes	*	15	0.0294
24.81	26.65	10.33		Con vs. TGFβ+Tβ4	-0.3417	-8.896 to 8.212	No	ns	15	0.9984
17.09	24.78	15.48		TGFβ vs. TGFβ+Tβ4	9.043	0.4891 to 17.60	Yes	*	15	0.0354
11.47	35.34	21.67
19.06	15.65	24.08
17.01	24.58	17.65
Fig.S2k
Relative protein expression of COL1A1
Con	TGFβ	TGFβ+Tβ4
1	19.56	3.11		Tukey's multiple comparisons test	Mean Diff.	95.00% CI of diff.	Significant?	Summary	df	Adj. P Value
1	16.66	3.15		Con vs. TGFβ	-19.6	-22.31 to -16.89	Yes	****	15	< 0.0001
1	22.87	3.87		Con vs. TGFβ+Tβ4	-2.943	-5.654 to -0.232	No	ns	15	0.0617
1	21.31	4.49		TGFβ vs. TGFβ+Tβ4	16.66	13.95 to 19.37	Yes	****	15	< 0.0001
1	18.65	2.33
1	24.58	6.72
Fig.S2l
Relative protein expression of αSMA
Con	TGFβ	TGFβ+Tβ4
1	1.22	0.86		Tukey's multiple comparisons test	Mean Diff.	95.00% CI of diff.	Significant?	Summary	df	Adj. P Value
1	1.32	0.87		Con vs. TGFβ	-0.2208	-0.3204 to -0.1213	Yes	****	15	< 0.0001
1	1.19	0.69		Con vs. TGFβ+Tβ4	0.175	0.0754 to 0.2746	Yes	***	15	0.0008
1	1.24	0.93		TGFβ vs. TGFβ+Tβ4	0.3958	0.2963 to 0.4954	Yes	****	15	< 0.0001
1	1.198	0.88
1	1.157	0.75

[truncated: 5 more sheets: Figure S6, Figure S8, Figure S9, Table S2, Sheet1]
